# Supplementary material for: Association of HLA-G 3′UTR Polymorphisms with Response to First-Line FOLFIRI Treatment in Metastatic Colorectal Cancer
Source: Pharmaceutics. 2022 Dec 7;14(12):2737. doi: 10.3390/pharmaceutics14122737 (PMC9788252; doi:10.3390/pharmaceutics14122737)
Supplement: Supplementary file 1 [file pharmaceutics-14-02737-s001.zip]

Archive with 1 entries (1 files):
- pharmaceutics-2040916-supplementary.pdf
